# Supplementary material for: High plasma concentrations of acyl‐coenzyme A binding protein (ACBP) predispose to cardiovascular disease: Evidence for a phylogenetically conserved proaging function of ACBP
Source: Aging Cell. 2022 Dec 12;22(1):e13751. doi: 10.1111/acel.13751 (PMC9835587; doi:10.1111/acel.13751)
Supplement: Supplementary file 2 — Table S1 [file ACEL-22-e13751-s003.xlsx]

## Sheet: Sheet1
		Overall	Control	Cancer occurence	Cardiovascular disease occurence	p
	n	600	496	35	17
	Group (%)					0.018
	BMI decrease	99 (16.5)	78 (15.7)	12 (34.3)	5 (29.4)
	BMI increase	101 (16.8)	86 (17.3)	8 (22.9)	2 (11.8)
	Control	400 (66.7)	332 (66.9)	15 (42.9)	10 (58.8)
	ACBP baseline (ng/mL) (mean (SD))	75.35 (8.25)	75.16 (8.27)	79.69 (7.72)	77.11 (7.12)	0.005
	ACBP at 9 years (ng/mL) (mean (SD))	77.11 (10.31)	76.84 (10.41)	78.33 (9.83)	75.87 (8.65)	0.675
	Delta_ACBP_09 (ng/mL) (mean (SD))	1.76 (11.36)	1.81 (11.53)	-0.95 (9.85)	-0.84 (7.19)	0.293
	FEMALE SEXE (%)	330 (55.0)	274 (55.2)	19 (54.3)	2 (11.8)	0.002
	AGE (years) (mean (SD))	47.38 (10.12)	47.10 (10.05)	53.11 (9.71)	52.71 (9.39)	<0.001
	BMI at baseline (kg/m2) (mean (SD))	25.47 (4.01)	25.49 (3.97)	25.74 (4.12)	28.35 (3.90)	0.014
	BMI at 9 years (kg/m2) (mean (SD))	26.61 (5.07)	26.77 (5.09)	26.05 (5.15)	28.36 (5.13)	0.310
	Delta_BMI_09 (kg/m2) (mean (SD))	1.34 (3.50)	1.45 (3.42)	0.32 (3.98)	0.01 (4.36)	0.070
	Waist circumference (cm) (mean (SD))	84.82 (12.52)	84.72 (12.28)	86.09 (14.24)	97.06 (10.92)	<0.001
	Smoking status (%)					0.018
	Never	310 (52.2)	268 (54.1)	18 (51.4)	3 (17.6)
	Former	167 (28.1)	131 (26.5)	13 (37.1)	7 (41.2)
	Current	117 (19.7)	96 (19.4)	4 (11.4)	7 (41.2)
	Systolic BP (mmHg) (mean (SD))	132.31 (16.37)	131.52 (15.51)	136.79 (18.84)	146.91 (20.26)	<0.001
	Diastolic BP (mmHg) (mean (SD))	80.27 (10.16)	80.01 (9.90)	80.64 (9.22)	86.76 (13.51)	0.023
	Glycemia (mmol/L) (mean (SD))	5.38 (0.80)	5.38 (0.81)	5.36 (0.64)	5.85 (0.97)	0.064
	Total cholesterol (mmol/L) (mean (SD))	5.73 (1.01)	5.73 (0.99)	5.74 (1.06)	6.02 (1.13)	0.510
	LDL cholesterol (mmol/L) (mean (SD))	3.61 (0.92)	3.60 (0.91)	3.68 (0.99)	3.99 (1.07)	0.218
	HDL cholesterol (mmol/L) (mean (SD))	1.59 (0.43)	1.59 (0.42)	1.54 (0.46)	1.46 (0.37)	0.368
	Triglycerides (mmol/L) (mean (SD))	1.17 (0.70)	1.19 (0.73)	1.15 (0.48)	1.27 (0.48)	0.847
	Creatinine (µM) (mean (SD))	81.53 (12.86)	81.38 (12.42)	80.31 (12.36)	91.57 (20.39)	0.004
	GFR CKDEPI (mL/min/1,73m2) (mean (SD))	85.34 (14.46)	85.57 (14.12)	83.45 (14.11)	82.11 (18.90)	0.446
	Albumin/creatinin ratio (mean (SD))	13.44 (27.07)	13.52 (28.86)	10.00 (8.26)	19.35 (17.40)	0.613
	Diabetes or impaired fasting glucose (%)					0.005
	No	534 (89.0)	440 (88.7)	31 (88.6)	13 (76.5)
	Impaired fasting glucose	39 (6.5)	35 (7.1)	3 (8.6)	0 (0.0)
	Diabetes	27 (4.5)	21 (4.2)	1 (2.9)	4 (23.5)
	Hypertension					0.002
	Hypertension	212 (35.3)	164 (33.1)	17 (48.6)	13 (76.5)
	No hypertension	370 (61.7)	321 (64.7)	18 (51.4)	4 (23.5)
	Unclassified - missing or treated by HTA drugs & low BP	18 (3.0)	11 (2.2)	0 (0.0)	0 (0.0)
	Death during follow-up (%)	17 (2.8)	11 (2.2)	3 (8.6)	1 (5.9)	0.062
