# Supplementary material for: High plasma concentrations of acyl‐coenzyme A binding protein (ACBP) predispose to cardiovascular disease: Evidence for a phylogenetically conserved proaging function of ACBP
Source: Aging Cell. 2022 Dec 12;22(1):e13751. doi: 10.1111/acel.13751 (PMC9835587; doi:10.1111/acel.13751)
Supplement: Supplementary file 3 — Table S2 [file ACEL-22-e13751-s002.xlsx]

## Sheet: Sheet1
		All	Control	Cancer	Cardiovascular disease	p
	n	1099	834	169	96
	Group (%)					<0.001
	Control	834 (75.9)	834 (100.0)	0 (0.0)	0 (0.0)
	Cancer	169 (15.4)	0 (0.0)	169 (100.0)	0 (0.0)
	Cardiovascular disease	96 (8.7)	0 (0.0)	0 (0.0)	96 (100.0)
	ACBP/DBI (ng/mL) (mean (SD))	32.84 (9.35)	32.70 (9.29)	32.19 (9.22)	35.17 (9.83)	0.030
	Female sex (%)	523 (47.6)	424 (50.9)	86 (50.9)	13 (13.5)	<0.001
	Age (years) (mean (SD))	48.31 (10.13)	46.72 (10.10)	52.66 (8.57)	54.45 (8.17)	<0.001
	Body mass index (kg/m2) (mean (SD))	24.63 (3.80)	24.36 (3.75)	24.65 (3.66)	26.87 (3.76)	<0.001
	Waist circumference (cm) (mean (SD))	83.44 (12.00)	82.34 (11.64)	83.42 (11.30)	92.97 (12.25)	<0.001
	Smoking status (%)					0.001
	Never	573 (53.5)	439 (54.3)	102 (60.4)	32 (34.0)
	Former	277 (25.8)	209 (25.8)	35 (20.7)	33 (35.1)
	Current	222 (20.7)	161 (19.9)	32 (18.9)	29 (30.9)
	Systolic Blood pressure (mmHg) (mean (SD))	131.96 (16.19)	130.39 (15.96)	133.33 (14.61)	142.93 (16.50)	<0.001
	Diastolic blood pressure (mmHg) (mean (SD))	80.47 (10.06)	79.49 (9.82)	81.59 (8.99)	86.78 (11.41)	<0.001
	Glycemia (mmol/L) (mean (SD))	5.42 (1.01)	5.31 (0.60)	5.37 (0.61)	6.42 (2.60)	<0.001
	Total cholesterol (mmol/L) (mean (SD))	5.76 (1.03)	5.70 (1.00)	5.76 (0.96)	6.26 (1.23)	<0.001
	LDL cholesterol (mmol/L) (mean (SD))	3.58 (0.91)	3.53 (0.90)	3.57 (0.86)	4.05 (0.99)	<0.001
	HDL cholesterol (mmol/L) (mean (SD))	1.64 (0.42)	1.65 (0.41)	1.69 (0.44)	1.41 (0.40)	<0.001
	Triglycerides (mmol/L) (mean (SD))	1.25 (1.15)	1.19 (1.09)	1.16 (0.80)	1.89 (1.76)	<0.001
	Creatinine (µM) (mean (SD))	82.06 (13.76)	81.23 (13.29)	82.24 (13.77)	89.00 (15.76)	<0.001
	GFR CKD-EPI (mL/min/1,73m2) (mean (SD))	85.89 (14.03)	86.99 (14.07)	82.49 (12.98)	82.57 (14.09)	<0.001
	Albumin/creatinin ratio (mean (SD))	11.91 (18.90)	10.63 (13.10)	13.38 (29.95)	20.99 (31.21)	<0.001
	Diabetes or impaired fasting glucose (%)					<0.001
	No	986 (89.8)	768 (92.2)	153 (90.5)	65 (67.7)
	Impaired fasting glucose	81 (7.4)	55 (6.6)	12 (7.1)	14 (14.6)
	Diabetes	31 (2.8)	10 (1.2)	4 (2.4)	17 (17.7)
	Hypertension					<0.001
	Hypertension	404 (36.8)	271 (32.5)	67 (39.6)	66 (68.8)
	No hypertension	649 (59.1)	520 (62.4)	101 (59.8)	28 (29.2)
	Unclassified - missing or treated by HTA drugs & low BP	45 (4.1)	42 (5.0)	1 (0.6)	2 (2.1)
	Death during follow-up (%)	75 (6.9)	37 (4.5)	16 (9.5)	22 (22.9)	<0.001
